# Supplementary material for: Seed protein biotyping in Amaranthus species: a tool for rapid identification of weedy amaranths of concern
Source: Plant Methods. 2023 Dec 11;19:143. doi: 10.1186/s13007-023-01116-9 (PMC10712156; doi:10.1186/s13007-023-01116-9)
Supplement: Supplementary file 2 — Supplementary Material 2: Additional file 2 (.Xlsx) Protein biotyping database. Details of all accessions used. [file 13007_2023_1116_MOESM2_ESM.xlsx]

## Sheet: MIRL Library
Addtional file 2. Protein biotyping database. Details of all accessions used.
Full DB Entry Name	Genus	Species	Origin	Collection ID	Date MSP created	Analyst	MALDI Extraction ID	C0 C1 C2 MassError All Match? (Y/N)	Reject Spectra 1	Reject Spectra 2	Reject Spectra 3	Reject Spectra 4	Reject Spectra 5	Reject Spectra 6	Reject Spectra 7	Reject Spectra 8	Reject Spectra 9	Reject Spectra 10	Number of Spectra (min 20)	Spectra ID Check (All >2.00) [PASS/FAIL]	Number of Peaks (=70)	Frequency [0%,24%]	Frequency [25%,49%]	Frequency [50%,69%]	Frequency [70%,89%]	Frequency [90%,100%]	MSP ID Check (=3.000) [PASS/FAIL]	DB Check Run Performed and Passed (Scores > 2.00) [PASS/FAIL]
Amaranthus albus Saskatchewan, Canada PI633580-1 MIRL	Amaranthus	albus	Saskatchewan, Canada	PI633580-1	2022-10-25	DK/MM	DB-MIRL-0006	y	G10-1	G10-2	G3-2	G5-3	G6-1	G6-2	G7-3	G8-2	---	---	22	PASS	70	0	0	0	2	68	PASS	PASS
Amaranthus albus Saskatchewan, Canada PI633580-2 MIRL	Amaranthus	albus	Saskatchewan, Canada	PI633580-2	2022-10-25	DK/MM	DB-MIRL-0006	y	H10-3	H11-3	H3-1	H3-2	H3-3	H4-1	H4-2	H4-3	H7-2	H8-2	20	PASS	70	0	0	0	6	64	PASS	PASS
Amaranthus albus Saskatchewan, Canada PI633580-3 MIRL	Amaranthus	albus	Saskatchewan, Canada	PI633580-3	2022-10-25	DK/MM	DB-MIRL-0006	y	D1-1	D2-1	D2-2	E1-1	E1-2	E1-3	F1-2	F2-2	F2-3	G2-2	20	PASS	70	0	0	0	9	61	PASS	PASS
Amaranthus albus Harrow, Canada 1 MIRL	Amaranthus	albus	Harrow, Canada	1	2022-12-08	MM	DB-MIRL-0012	y	D11-1	D11-2	D11-3	D12-1	D12-2	D4-1	D4-3	D7-3	D9-1	---	21	PASS	70	0	0	0	5	65	PASS	PASS
Amaranthus albus Harrow, Canada 2 MIRL	Amaranthus	albus	Harrow, Canada	2	2022-12-08	MM	DB-MIRL-0012	y	E10-2	E11-1	E3-2	E4-1	E8-2	E8-3	E9-3	---	---	---	23	PASS	70	0	0	0	8	62	PASS	PASS
Amaranthus albus Harrow, Canada 3 MIRL	Amaranthus	albus	Harrow, Canada	3	2022-12-08	MM	DB-MIRL-0012	y	F11-1	F11-3	F3-2	F4-1	F4-3	F6-3	F7-1	F7-2	F7-3	---	21	PASS	70	0	0	0	7	63	PASS	PASS
Amaranthus albus North Carolina, United States PI632244-1 MIRL	Amaranthus	albus	North Carolina, United States	PI632244-1	2023-04-28	MM	DB-MIRL-0018	y	G10-2	G11-1	G11-2	G12-2	G4-2	G4-3	G5-1	G7-2	G9-2	---	21	PASS	70	0	0	0	3	67	PASS	PASS
Amaranthus albus North Carolina, United States PI632244-2 MIRL	Amaranthus	albus	North Carolina, United States	PI632244-2	2023-04-28	MM	DB-MIRL-0018	y	H10-2	H11-2	H3-3	H4-3	H5-2	H6-2	H7-2	H8-2	H9-3	---	21	PASS	70	0	0	0	19	51	PASS	PASS
Amaranthus albus North Carolina, United States PI632244-3 MIRL	Amaranthus	albus	North Carolina, United States	PI632244-3	2023-04-28	MM	DB-MIRL-0018	y	D1-1	D1-3	D2-1	D2-2	E2-3	G2-1	H2-1	H2-2	---	---	22	PASS	70	0	0	7	12	51	PASS	PASS
Amaranthus albus Washington, United States PI654389-1 MIRL	Amaranthus	albus	Washington, United States	PI654389-1	2023-04-28	MM	DB-MIRL-0018	y	D10-2	D11-1	D12-1	D5-3	D6-3	---	---	---	---	---	25	PASS	70	0	0	0	10	60	PASS	PASS
Amaranthus albus Washington, United States PI654389-2 MIRL	Amaranthus	albus	Washington, United States	PI654389-2	2023-04-28	MM	DB-MIRL-0018	y	E10-3	E11-2	E11-3	E7-3	E8-1	E8-3	---	---	---	---	24	PASS	70	0	0	0	9	61	PASS	PASS
Amaranthus albus Washington, United States PI654389-3 MIRL	Amaranthus	albus	Washington, United States	PI654389-3	2023-04-28	MM	DB-MIRL-0018	y	F10-1	F11-1	F4-1	F4-3	F5-2	F6-1	F7-1	F7-2	F7-3	F9-3	20	PASS	70	0	0	0	11	59	PASS	PASS
Amaranthus arenicola Kansas, United States PI599670-1 MIRL	Amaranthus	arenicola	Kansas, United States	PI599670-1	2022-06-28	JH	DB-MIRL-0004	Y	G10-2	G10-3	G11-1	G11-3	G3-1	G4-1	G4-3	G8-3	G9-2	G9-3	20	PASS	70	0	0	13	20	37	PASS	PASS
Amaranthus arenicola Kansas, United States PI599670-2 MIRL	Amaranthus	arenicola	Kansas, United States	PI599670-2	2022-06-28	JH	DB-MIRL-0004	Y	10-2	H11-2	H12-1	H3-1	H4-1	H4-2	H4-3	H5-3	H8-1	H9-3	20	PASS	70	0	2	9	8	51	PASS	PASS
Amaranthus arenicola Kansas, United States PI599670-3 MIRL	Amaranthus	arenicola	Kansas, United States	PI599670-3	2022-06-28	JH	DB-MIRL-0004	Y	D1-3	D2-3	E1-2	E2-3	F1-1	F2-2	F2-3	G2-3	H1-1	H1-2	20	PASS	70	0	10	10	17	33	PASS	PASS
Amaranthus arenicola Kansas, United States PI599671-1 MIRL	Amaranthus	arenicola	Kansas, United States	PI599671-1	2023-05-10	MM	DB-MIRL-0019	y	A10-1	A10-3	A11-1	A11-3	A12-2	A3-1	A5-1	A6-2	A9-1	A9-2	20	PASS	70				5	65	PASS	PASS
Amaranthus arenicola Kansas, United States PI599671-2 MIRL	Amaranthus	arenicola	Kansas, United States	PI599671-2	2023-05-10	MM	DB-MIRL-0019	y	B10-3	B12-1	B3-1	B4-2	B5-2	B5-3	B6-2	B7-1	B7-3	B9-1	20	PASS	70				0	70	PASS	PASS
Amaranthus arenicola Kansas, United States PI599671-3 MIRL	Amaranthus	arenicola	Kansas, United States	PI599671-3	2023-05-10	MM	DB-MIRL-0019	y	C11-1	C5-2	C7-3	C8-1	C8-2	C8-3	C9-3	---	---	---	23	PASS	70				4	66	PASS	PASS
Amaranthus arenicola Kansas, United States PI607459-1 MIRL	Amaranthus	arenicola	Kansas, United States	PI607459-1	2023-05-19	MM	DB-MIRL-0020	y	A10-3	A11-3	A12-1	A3-3	A6-3	A7-1	A7-3	A9-2	---	---	22	PASS	70			7	11	52	PASS	PASS
Amaranthus arenicola Kansas, United States PI607459-2 MIRL	Amaranthus	arenicola	Kansas, United States	PI607459-2	2023-05-19	MM	DB-MIRL-0020	y	B10-1	B10-2	B11-1	B11-2	B6-1	B7-2	B8-1	B8-3	B9-1	B9-3	20	PASS	70			18	17	35	PASS	PASS
Amaranthus arenicola Kansas, United States PI607459-3 MIRL	Amaranthus	arenicola	Kansas, United States	PI607459-3	2023-05-19	MM	DB-MIRL-0020	y	C10-2	C10-3	C12-1	C12-3	C3-1	C4-1	C4-2	C5-1	C6-1	C9-1	20	PASS	70			6	11	53	PASS	PASS
Amaranthus arenicola Texas, United States PI667168-1 MIRL	Amaranthus	arenicola	Texas, United States	PI667168-1	2023-05-10	MM	DB-MIRL-0019	y	D10-2	D11-1	D11-2	D12-2	D3-1	D5-1	D7-2	D9-1	D9-3	---	21	PASS	70				5	65	PASS	PASS
Amaranthus arenicola Texas, United States PI667168-2 MIRL	Amaranthus	arenicola	Texas, United States	PI667168-2	2023-05-10	MM	DB-MIRL-0019	y	E10-1	E11-1	E3-3	E4-1	E5-3	E7-2	E9-1	E9-2	---	---	22	PASS	70			2	7	61	PASS	PASS
Amaranthus arenicola Texas, United States PI667168-3 MIRL	Amaranthus	arenicola	Texas, United States	PI667168-3	2023-05-10	MM	DB-MIRL-0019	y	F10-2	F11-1	F11-2	F11-3	F3-3	F5-2	F6-1	F6-2	F7-1	F8-2	20	PASS	70				9	61	PASS	PASS
Amaranthus blitoides Canada PI608663-1 MIRL	Amaranthus	blitoides	Canada	PI608663-1	2022-11-22	DK/MM	DB-MIRL-0009	y	A11-1	A11-3	A12-1	A12-2	A12-3	A3-1	A3-2	A8-1	A8-2	---	21	PASS	70	0	0	0	0	70	PASS	PASS
Amaranthus blitoides Canada PI608663-2 MIRL	Amaranthus	blitoides	Canada	PI608663-2	2022-11-22	DK/MM	DB-MIRL-0009	y	B10-1	B10-2	B10-3	B11-1	B11-2	B11-3	B12-1	B12-2	B12-3	B6-2	20	PASS	70	0	0	0	0	70	PASS	PASS
Amaranthus blitoides Canada PI608663-3 MIRL	Amaranthus	blitoides	Canada	PI608663-3	2022-11-22	DK/MM	DB-MIRL-0009	y	C10-2	C11-1	C11-2	C11-3	C4-1	C5-1	---	---	---	---	24	PASS	70	0	0	0	0	70	PASS	PASS
Amaranthus blitoides Harrow, Canada 1 MIRL	Amaranthus	blitoides	Harrow, Canada	1	2022-12-08	MM	DB-MIRL-0012	y	---	---	---	---	---	---	---	---	---	---	0	Fail	0	0	0	0	0	0	FAIL	FAIL
Amaranthus blitoides Harrow, Canada 2 MIRL	Amaranthus	blitoides	Harrow, Canada	2	2022-12-08	MM	DB-MIRL-0012	y	H11-1	H11-3	H12-1	H12-3	H3-1	H3-3	H5-1	H5-2	H5-3	H6-3	20	PASS	70	0	0	0	0	70	PASS	PASS
Amaranthus blitoides Harrow, Canada 3 MIRL	Amaranthus	blitoides	Harrow, Canada	3	2022-12-08	MM	DB-MIRL-0012	y	D1-1	D1-2	D1-3	D2-2	E2-1	G1-1	G2-1	G2-2	G2-3	H1-3	20	PASS	70	0	0	0	0	70	PASS	PASS
Amaranthus blitum North Carolina, United States PI632245-1 MIRL	Amaranthus	blitum	North Carolina, United States	PI632245-1	2022-11-22	DK/MM	DB-MIRL-0009	y	G11-1	G11-2	G11-3	G12-1	G12-2	G12-3	G4-1	G4-2	G4-3	G7-1	20	PASS	70	0	0	0	0	70	PASS	PASS
Amaranthus blitum North Carolina, United States PI632245-2 MIRL	Amaranthus	blitum	North Carolina, United States	PI632245-2	2022-11-22	DK/MM	DB-MIRL-0009	y	H10-2	H3-1	H4-1	H5-2	H7-3	H8-2	H9-1	---	---	---	23	PASS	70	0	0	0	0	70	PASS	PASS
Amaranthus blitum North Carolina, United States PI632245-3 MIRL	Amaranthus	blitum	North Carolina, United States	PI632245-3	2022-11-22	DK/MM	DB-MIRL-0009	y	D1-1	D1-2	D1-3	G1-1	G1-2	G1-3	H1-1	H2-1	H2-2	H2-3	20	PASS	70	0	0	0	0	70	PASS	PASS
Amaranthus californicus California, United States PI595319-2 MIRL	Amaranthus	californicus	California, United States	PI595319-1	2023-05-10	MM	DB-MIRL-0019	y	G12-3	G3-1	G3-2	G3-3	G6-3	G7-1	G8-1	---	---	---	23	PASS	70				6	64	PASS	PASS
Amaranthus californicus California, United States PI595319-2 MIRL	Amaranthus	californicus	California, United States	PI595319-2	2023-05-10	MM	DB-MIRL-0019	y	H11-1	H11-3	H12-1	H3-2	H4-1	H4-2	H4-3	H5-3	H8-2	H9-1	20	PASS	70				8	62	PASS	PASS
Amaranthus californicus California, United States PI595319-3 MIRL	Amaranthus	californicus	California, United States	PI595319-3	2023-05-10	MM	DB-MIRL-0019	y	E1-2	E2-1	E2-2	F2-1	G2-1	H1-2	---	---	---	---	24	PASS	70				7	63	PASS	PASS
Amaranthus caudatus California, United States PI690570-1 MIRL	Amaranthus	caudatus	California, United States	PI690570-1	2023-04-26	MM	DB-MIRL-0017	y	D10-2	D10-3	D11-3	D12-2	D12-3	D4-1	D4-3	D6-3	D7-3	---	21	PASS	70	0	0	0	4	66	PASS	PASS
Amaranthus caudatus California, United States PI690570-2 MIRL	Amaranthus	caudatus	California, United States	PI690570-2	2023-04-26	MM	DB-MIRL-0017	y	E11-3	E12-1	E12-2	E3-2	E6-1	E6-2	E7-1	E9-3	---	---	22	PASS	70	0	0	0	8	62	PASS	PASS
Amaranthus caudatus California, United States PI690570-3 MIRL	Amaranthus	caudatus	California, United States	PI690570-3	2023-04-26	MM	DB-MIRL-0017	y	F10-1	F10-3	F11-1	F12-1	F12-3	F3-1	F4-1	F8-1	F8-2	F9-1	20	PASS	70	0	0	0	11	59	PASS	PASS
Amaranthus caudatus New Jersey, United States AMES 5687-1 MIRL	Amaranthus	caudatus	New Jersey, United States	AMES 5687-1	2022-11-08	DK/MM	DB-MIRL-0008	y	G10-1	G10-3	G11-1	G11-2	G11-3	G12-2	G5-1	G6-3	G7-1	G9-3	20	PASS	70	0	0	0	0	70	PASS	PASS
Amaranthus caudatus New Jersey, United States AMES 5687-2 MIRL	Amaranthus	caudatus	New Jersey, United States	AMES 5687-2	2022-11-08	DK/MM	DB-MIRL-0008	y	H11-3	H3-1	H3-2	H3-3	H4-3	H5-2	H5-3	H6-1	H6-3	---	21	PASS	70	0	0	0	0	70	PASS	PASS
Amaranthus caudatus New Jersey, United States AMES 5687-3 MIRL	Amaranthus	caudatus	New Jersey, United States	AMES 5687-3	2022-11-08	DK/MM	DB-MIRL-0008	y	D2-1	D2-3	E1-2	E1-3	E2-2	F1-2	F1-3	G1-3	H1-2	H2-1	20	PASS	70	0	0	0	0	70	PASS	PASS
Amaranthus caudatus New Jersey, United States PI553073-1 MIRL	Amaranthus	caudatus	New Jersey, United States	PI553073-1	2023-04-26	MM	DB-MIRL-0017	y	A10-1	A10-2	A10-3	A11-3	A12-1	A12-3	A3-1	A5-3	---	---	22	PASS	70	0	0	0	3	67	PASS	PASS
Amaranthus caudatus New Jersey, United States PI553073-2 MIRL	Amaranthus	caudatus	New Jersey, United States	PI553073-2	2023-04-26	MM	DB-MIRL-0017	y	B10-2	B10-3	B11-2	B11-3	B5-1	B5-3	B6-2	B7-3	B8-1	B9-1	20	PASS	70	0	0	0	11	59	PASS	PASS
Amaranthus caudatus New Jersey, United States PI553073-3 MIRL	Amaranthus	caudatus	New Jersey, United States	PI553073-3	2023-04-26	MM	DB-MIRL-0017	y	C10-3	C11-3	C12-2	C12-3	C7-1	C7-2	C7-3	C8-1	C8-2	C9-2	20	PASS	70	0	0	0	6	64	PASS	PASS
Amaranthus hybridus Harrow, Canada 1 MIRL	Amaranthus	hybridus	Harrow, Canada	1	2022-11-24	MM	DB-MIRL-0010	y	D10-2	D11-1	D11-2	D11-3	D12-1	D12-3	D8-1	D8-2	D9-1	---	21	PASS	70	0	0	0	0	70	PASS	PASS
Amaranthus hybridus Harrow, Canada 2 MIRL	Amaranthus	hybridus	Harrow, Canada	2	2022-11-24	MM	DB-MIRL-0010	y	E10-3	E11-3	E12-3	E3-2	E3-3	E4-2	E6-1	E7-1	---	---	22	PASS	70	0	0	0	0	70	PASS	PASS
Amaranthus hybridus Harrow, Canada 3 MIRL	Amaranthus	hybridus	Harrow, Canada	3	2022-11-24	MM	DB-MIRL-0010	y	F10-1	F11-2	F12-1	F3-2	F5-1	F5-3	F6-3	F8-2	F9-1	F9-3	20	PASS	70	0	0	0	0	70	PASS	PASS
Amaranthus hybridus Indiana, United States PI603895-1 MIRL	Amaranthus	hybridus	Indiana, United States	PI603895-1	2023-04-12	MM	DB-MIRL-0016	y	A10-1	A11-1	A11-2	A12-3	A3-2	A5-3	A6-1	A7-2	A9-1	---	21	PASS	70	0	0	0	4	66	PASS	PASS
Amaranthus hybridus Indiana, United States PI603895-2 MIRL	Amaranthus	hybridus	Indiana, United States	PI603895-2	2023-04-12	MM	DB-MIRL-0016	y	B3-2	B4-2	B8-3	B9-1	B9-2	B9-3	B5-1	B8-2	---	---	22	PASS	70	0	0	0	0	70	PASS	PASS
Amaranthus hybridus Indiana, United States PI603895-3 MIRL	Amaranthus	hybridus	Indiana, United States	PI603895-3	2023-04-12	MM	DB-MIRL-0016	y	C10-2	C10-3	C12-1	C3-1	C4-2	C5-3	C6-1	C6-3	C7-2	---	21	PASS	70	0	0	0	4	66	PASS	PASS
Amaranthus hybridus Puerto Rico, United States AMES 5152-1 MIRL	Amaranthus	hybridus	Puerto Rico, United States	AMES 5152-1	2023-03-31	MM	DB-MIRL-0015	y	G10-3	G12-2	G3-3	G5-2	G5-3	G6-2	G8-1	G8-2	G8-3	G9-1	20	PASS	70	0	0	0	0	70	PASS	PASS
Amaranthus hybridus Puerto Rico, United States AMES 5152-2 MIRL	Amaranthus	hybridus	Puerto Rico, United States	AMES 5152-2	2023-03-31	MM	DB-MIRL-0015	y	H10-1	H10-2	H11-2	H5-1	H6-1	H6-2	H9-2	H9-3	---	---	22	PASS	70	0	0	0	0	70	PASS	PASS
Amaranthus hybridus Puerto Rico, United States AMES 5152-3 MIRL	Amaranthus	hybridus	Puerto Rico, United States	AMES 5152-3	2023-03-31	MM	DB-MIRL-0015	y	D1-3	D2-2	E1-3	E2-2	E2-3	G2-1	H1-1	H1-2	H1-3	H2-2	20	PASS	70	0	0	0	0	70	PASS	PASS
Amaranthus hypochondriacus Iowa, United States PI658730-1 MIRL	Amaranthus	hypochondriacus	Iowa, United States	PI658730-1	2022-10-25	DK/MM	DB-MIRL-0006	y	D10-3	D12-2	D3-3	D6-1	D6-2	D8-1	D8-2	D8-3	D9-1	D9-2	20	PASS	70	0	0	0	0	70	PASS	PASS
Amaranthus hypochondriacus Iowa, United States PI658730-2 MIRL	Amaranthus	hypochondriacus	Iowa, United States	PI658730-2	2022-10-25	DK/MM	DB-MIRL-0006	Y	E10-2	E11-2	E11-3	E12-3	E3-1	E3-2	E6-1	E6-3	E8-3	E9-2	20	PASS	70	0	0	0	0	70	PASS	PASS
Amaranthus hypochondriacus Iowa, United States PI658730-3 MIRL	Amaranthus	hypochondriacus	Iowa, United States	PI658730-3	2022-10-25	DK/MM	DB-MIRL-0006	y	F10-2	F10-3	F11-1	F11-2	F11-3	F12-1	F12-3	F3-1	F7-3	F8-2	20	PASS	70	0	0	0	0	70	PASS	PASS
Amaranthus hypochondriacus Chihuahua, Mexico PI633589-1 MIRL	Amaranthus	hypochondriacus	Chihuahua, Mexico	PI633589-1	2023-05-23	MM	DB-MIRL-0021	y	A10-1	A11-3	A12-1	A12-2	A3-2	A4-1	A4-3	A5-1	A5-3	A8-3	20	PASS	70				11	59	PASS	PASS
Amaranthus hypochondriacus Chihuahua, Mexico PI633589-2 MIRL	Amaranthus	hypochondriacus	Chihuahua, Mexico	PI633589-2	2023-05-23	MM	DB-MIRL-0021	y	B10-2	B10-3	B11-1	B11-2	B11-3	B4-3	B5-3	B7-1	B8-2	B9-1	20	PASS	70					70	PASS	PASS
Amaranthus hypochondriacus Chihuahua, Mexico PI633589-3 MIRL	Amaranthus	hypochondriacus	Chihuahua, Mexico	PI633589-3	2023-05-23	MM	DB-MIRL-0021	y	C12-1	C12-2	C12-3	C3-1	C4-3	C5-1	C6-2	C6-3	C7-3	C9-1	20	PASS	70					70	PASS	PASS
Amaranthus hypochondriacus Puebla, Mexico PI604584-1 MIRL	Amaranthus	hypochondriacus	Puebla, Mexico	PI604584-1	2023-05-19	MM	DB-MIRL-0020	Y	G10-3	G11-1	G12-3	G4-1	G4-2	G6-1	G6-3	G7-1	G8-3	G9-2	20	PASS	70				1	69	PASS	PASS
Amaranthus hypochondriacus Puebla, Mexico PI604584-2 MIRL	Amaranthus	hypochondriacus	Puebla, Mexico	PI604584-2	2023-05-19	MM	DB-MIRL-0020	Y	H10-3	H11-1	H11-3	H12-3	H3-1	H5-1	H5-3	H6-2	H7-3	H8-1	20	PASS	70				15	55	PASS	PASS
Amaranthus hypochondriacus Puebla, Mexico PI604584-3 MIRL	Amaranthus	hypochondriacus	Puebla, Mexico	PI604584-3	2023-05-19	MM	DB-MIRL-0020	y	E1-2	F1-2	F2-1	F2-2	G1-2	G2-1	H1-2	H2-1	H2-2	H2-3	20	PASS	70				9	61	PASS	PASS
Amaranthus hypochondriacus Sonora, Mexioo PI599682-1 MIRL	Amaranthus	hypochondriacus	Sonora, Mexioo	PI599682-1	2023-04-28	MM	DB-MIRL-0018	y	A10-2	A11-1	A11-2	A11-3	A4-1	A4-3	A6-1	A6-3	A8-2	A9-2	20	PASS	70	0	0	0	2	68	PASS	PASS
Amaranthus hypochondriacus Sonora, Mexioo PI599682-2 MIRL	Amaranthus	hypochondriacus	Sonora, Mexioo	PI599682-2	2023-04-28	MM	DB-MIRL-0018	y	B10-2	B3-3	B4-1	B4-3	B5-1	B5-2	B5-3	B6-2	B9-2	---	21	PASS	70	0	0	0	0	70	PASS	PASS
Amaranthus hypochondriacus Sonora, Mexioo PI599682-3 MIRL	Amaranthus	hypochondriacus	Sonora, Mexioo	PI599682-3	2023-04-28	MM	DB-MIRL-0018	y	C10-1	C11-1	C11-2	C3-2	C4-1	C4-3	C5-2	C5-3	C7-1	C7-2	20	PASS	70	0	0	0	0	70	PASS	PASS
Amaranthus hypochondriacus Missouri, United States PI698341-1 MIRL	Amaranthus	hypochondriacus	Missouri, United States	PI698341-1	2023-04-26	MM	DB-MIRL-0017	y	G11-1	G11-2	G12-2	G12-3	G5-2	G8-2	G8-3	G9-1	G9-2	G9-3	20	PASS	70	0	0	0	1	69	PASS	PASS
Amaranthus hypochondriacus Missouri, United States PI698341-2 MIRL	Amaranthus	hypochondriacus	Missouri, United States	PI698341-2	2023-04-26	MM	DB-MIRL-0017	y	H10-3	H11-1	H11-2	H11-3	H4-1	H4-2	H4-3	H5-1	H5-2	H5-3	20	PASS	70	0	0	0	0	70	PASS	PASS
Amaranthus hypochondriacus Missouri, United States PI698341-3 MIRL	Amaranthus	hypochondriacus	Missouri, United States	PI698341-3	2023-04-26	MM	DB-MIRL-0017	y	D2-2	E2-2	F1-2	F1-3	G1-1	H1-1	H1-2	H2-1	H2-2	H2-3	20	PASS	70	0	0	0	0	70	PASS	PASS
Amaranthus palmeri Arizona, United States PI686461-1 MIRL	Amaranthus	palmeri	Arizona, United States	PI686461-1	2022-11-08	DK/MM	DB-MIRL-0008	y	A10-1	A11-1	A11-2	A12-1	A12-2	A12-3	A3-1	A3-4	A4-3	A7-2	20	PASS	70	0	0	0	2	68	PASS	PASS
Amaranthus palmeri Arizona, United States PI686461-2 MIRL	Amaranthus	palmeri	Arizona, United States	PI686461-2	2022-11-08	DK/MM	DB-MIRL-0008	y	B10-2	B11-1	B11-2	B12-1	B3-1	B4-2	B4-3	B6-2	B9-1	B9-3	20	PASS	70	0	0	0	0	70	PASS	PASS
Amaranthus palmeri Arizona, United States PI686461-3 MIRL	Amaranthus	palmeri	Arizona, United States	PI686461-3	2022-11-08	DK/MM	DB-MIRL-0008	y	C10-1	C10-2	C10-3	C11-1	C11-2	C12-2	C12-3	C4-1	C6-2	C7-2	20	PASS	70	0	0	0	2	68	PASS	PASS
Amaranthus palmeri Dakar, Senegal PI633586-1 MIRL	Amaranthus	palmeri	Dakar, Senegal	PI633586-1	2022-11-08	DK/MM	DB-MIRL-0008	y	D10-1	D10-2	D11-1	D11-3	D4-3	D5-2	D6-3	D7-1	D8-1	D8-3	20	PASS	70	0	0	0	0	70	PASS	PASS
Amaranthus palmeri Dakar, Senegal PI633586-2 MIRL	Amaranthus	palmeri	Dakar, Senegal	PI633586-2	2022-11-08	DK/MM	DB-MIRL-0008	y	E12-1	E3-1	E3-2	E3-3	E5-1	E5-2	E7-1	E7-2	---	---	22	PASS	70	0	0	0	0	70	PASS	PASS
Amaranthus palmeri Dakar, Senegal PI633586-3 MIRL	Amaranthus	palmeri	Dakar, Senegal	PI633586-3	2022-11-08	DK/MM	DB-MIRL-0008	y	F11-1	F3-1	F3-2	F4-3	F5-2	F7-1	F7-2	F7-3	F8-2	F9-2	20	PASS	70	0	0	0	0	70	PASS	PASS
Amaranthus palmeri Dakar, Senegal PI633587-1 MIRL	Amaranthus	palmeri	Dakar, Senegal	PI633587-1	2022-10-27	DK/MM	DB-MIRL-0007	y	A10-3	A11-2	A11-3	A4-1	A4-2	A4-3	A5-3	A6-2	A6-3	A7-2	20	PASS	70	0	0	0	0	70	PASS	PASS
Amaranthus palmeri Dakar, Senegal PI633587-2 MIRL	Amaranthus	palmeri	Dakar, Senegal	PI633587-2	2022-10-27	DK/MM	DB-MIRL-0007	y	B3-2	B3-3	B4-1	B5-2	B6-1	B7-1	B7-2	B7-3	B8-3	B9-1	20	PASS	70	0	0	0	0	70	PASS	PASS
Amaranthus palmeri Dakar, Senegal PI633587-3 MIRL	Amaranthus	palmeri	Dakar, Senegal	PI633587-3	2022-10-27	DK/MM	DB-MIRL-0007	y	C10-1	C11-1	C11-2	C11-3	C3-3	C4-1	C6-1	C7-3	C8-1	C8-2	20	PASS	70	0	0	0	0	70	PASS	PASS
Amaranthus palmeri Mali PI549158-1 MIRL	Amaranthus	palmeri	Mali	PI549158-1	2022-04-14	DK/JH	DB-MIRL-0001	Y	A10-1	A12-2	A3-1	A3-2	A4-1	A5-1	A5-2	A5-3	A7-1	A3*	20	PASS	70	0	0	0	0	70	PASS	PASS
Amaranthus palmeri Mali PI549158-2 MIRL	Amaranthus	palmeri	Mali	PI549158-2	2022-04-14	DK/JH	DB-MIRL-0001	Y	B10-1	B11-2	B3-1	B3-2	B5-3	B6-3	B8-3	B9-3	---	---	22	PASS	70	0	0	0	0	70	PASS	PASS
Amaranthus palmeri Mali PI549158-3 MIRL	Amaranthus	palmeri	Mali	PI549158-3	2022-04-14	DK/JH	DB-MIRL-0001	Y	C10-1	C10-2	C3-3	C5-1	C7-1	C7-2	C8-2	C8-3	C9-2	C9-3	20	PASS	70	0	0	0	0	70	PASS	PASS
Amaranthus palmeri Puebla, Mexico PI604557-1 MIRL	Amaranthus	palmeri	Puebla, Mexico	PI604557-1	2022-07-11	JH	DB-MIRL-0005	Y	C10-1	C11-2	C11-3	C12-2	C3-4	C6-2	C7-1	C9-2	---	---	22	PASS	70	0	0	6	12	52	PASS	PASS
Amaranthus palmeri Puebla, Mexico PI604557-2 MIRL	Amaranthus	palmeri	Puebla, Mexico	PI604557-2	2022-07-11	JH	DB-MIRL-0005	Y	D11-1	D12-1	D12-2	D4-3	D6-3	D7-1	D8-2	D8-3	---	---	22	PASS	70	0	0	0	7	63	PASS	PASS
Amaranthus palmeri Puebla, Mexico PI604557-3 MIRL	Amaranthus	palmeri	Puebla, Mexico	PI604557-3	2022-07-11	JH	DB-MIRL-0005	Y	E11-2	E12-1	E12-2	E12-3	E3-1	E7-1	E7-3	---	---	---	23	PASS	70	0	0	0	4	66	PASS	PASS
Amaranthus palmeri Veracruz, Mexico PI667167-1 MIRL	Amaranthus	palmeri	Veracruz, Mexico	PI667167-1	2022-07-11	JH	DB-MIRL-0005	Y	F9-3	---	---	---	---	---	---	---	---	---	29	PASS	70	0	0	4	22	44	PASS	PASS
Amaranthus palmeri Veracruz, Mexico PI667167-2 MIRL	Amaranthus	palmeri	Veracruz, Mexico	PI667167-2	2022-07-11	JH	DB-MIRL-0005	Y	G12-3	G3-1	G3-2	G3-3	G4-1	G4-2	G5-2	G8-1	G8-3	---	21	PASS	70	0	0	12	15	43	PASS	PASS
Amaranthus palmeri Veracruz, Mexico PI667167-3 MIRL	Amaranthus	palmeri	Veracruz, Mexico	PI667167-3	2022-07-11	JH	DB-MIRL-0005	Y	H10-3	H11-3	H12-1	H3-2	H3-3	---	---	---	---	---	25	PASS	70	0	0	7	22	41	PASS	PASS
Amaranthus palmeri Veracruz, Mexico PI667167-RE1 MIRL	Amaranthus	palmeri	Veracruz, Mexico	PI667167-RE1	2023-01-04	MM	DB-MIRL-0014	y	D10-3	D11-2	D12-2	D7-3	D8-1	D8-2	D8-3	D9-1	D9-3	---	21	PASS	70	0	0	0	6	64	PASS	PASS
Amaranthus palmeri Veracruz, Mexico PI667167-RE2 MIRL	Amaranthus	palmeri	Veracruz, Mexico	PI667167-RE2	2023-01-04	MM	DB-MIRL-0014	y	E5-1	E5-2	E5-3	E7-1	E7-2	E8-1	E9-1	E9-3	---	---	22	PASS	70	0	0	3	19	48	PASS	PASS
Amaranthus palmeri Veracruz, Mexico PI667167-RE3 MIRL	Amaranthus	palmeri	Veracruz, Mexico	PI667167-RE3	2023-01-04	MM	DB-MIRL-0014	y	F11-1	F11-2	F11-3	F3-1	F4-1	F5-1	F5-2	F5-3	F9-1	---	21	PASS	70	0	0	0	8	62	PASS	PASS
Amaranthus palmeri Arizona, United States PI632236-1 MIRL	Amaranthus	palmeri	Arizona, United States	PI632236-1	2022-04-14	DK/JH	DB-MIRL-0002	Y	G11-1	G12-1	G4-1	G4-2	G4-3	---	---	---	---	---	25	PASS	70	0	0	0	7	63	PASS	PASS
Amaranthus palmeri Arizona, United States PI632236-2 MIRL	Amaranthus	palmeri	Arizona, United States	PI632236-2	2022-04-14	DK/JH	DB-MIRL-0002	Y	H10-1	H10-2	H10-3	H12-3	H4-1	H5-3	H6-3	H7-1	H7-3	H9-1	20	PASS	70	0	0	0	0	70	PASS	PASS
Amaranthus palmeri Arizona, United States PI632236-3 MIRL	Amaranthus	palmeri	Arizona, United States	PI632236-3	2022-04-14	DK/JH	DB-MIRL-0002	Y	A10-2	A12-1	A4-3	A6-2	A7-1	A7-2	A8-1	A8-2	A8-3	A9-2	20	PASS	70	0	0	0	0	70	PASS	PASS
Amaranthus powelli sub. Powelli Maine, United States AMES 29205-1 MIRL	Amaranthus	powelli sub. Powelli	Maine, United States	AMES 29205-1	2022-11-24	MM	DB-MIRL-0010	y	G10-2	G3-1	G5-3	G6-2	G6-3	G7-1	G7-2	G7-3	G9-3	---	21	PASS	70	0	0	0	0	70	PASS	PASS
Amaranthus powelli sub. Powelli Maine, United States AMES 29205-2 MIRL	Amaranthus	powelli sub. Powelli	Maine, United States	AMES 29205-2	2022-11-24	MM	DB-MIRL-0010	y	H10-1	H11-2	H12-3	H3-1	H9-1	H9-2	---	---	---	---	24	PASS	70	0	0	0	0	70	PASS	PASS
Amaranthus powelli sub. Powelli Maine, United States AMES 29205-3 MIRL	Amaranthus	powelli sub. Powelli	Maine, United States	AMES 29205-3	2022-11-24	MM	DB-MIRL-0010	y	D2-3	E1-2	E1-3	E2-1	E2-2	E2-3	G1-2	G2-1	H1-3	H2-1	20	PASS	70	0	0	0	0	70	PASS	PASS
Amaranthus powellii Harrow, Canada 1 MIRL	Amaranthus	powellii	Harrow, Canada	1	2022-12-06	MM	DB-MIRL-0011	y	G10-2	G11-2	G11-3	G8-1	---	---	---	---	---	---	26	PASS	70	0	0	0	0	70	PASS	PASS
Amaranthus powellii Harrow, Canada 2 MIRL	Amaranthus	powellii	Harrow, Canada	2	2022-12-06	MM	DB-MIRL-0011	y	H10-2	H11-1	H3-1	H3-2	H3-3	H6-2	H6-3	H7-2	H8-1	---	21	PASS	70	0	0	0	0	70	PASS	PASS
Amaranthus powellii Harrow, Canada 3 MIRL	Amaranthus	powellii	Harrow, Canada	3	2022-12-06	MM	DB-MIRL-0011	y	D1=1	D2-3	E1-1	E1-3	E2-1	F1-1	H1-2	H2-1	H2-3	---	21	PASS	70	0	0	0	0	70	PASS	PASS
Amaranthus powellii sub. Powellii New Mexico, United States PI649309-1 MIRL	Amaranthus	powellii sub. Powellii	New Mexico, United States	PI649309-1	2023-03-31	MM	DB-MIRL-0015	y	D11-1	D11-2	D3-3	D4-3	D5-1	D6-3	D7-3	D3-2	---	---	22	PASS	70	0	0	0	5	65	PASS	PASS
Amaranthus powellii sub. Powellii New Mexico, United States PI649309-2 MIRL	Amaranthus	powellii sub. Powellii	New Mexico, United States	PI649309-2	2023-03-31	MM	DB-MIRL-0015	y	E10-1	E10-2	E10-3	E11-1	E11-2	E11-3	E12-1	E12-2	E12-3	E7-3	20	PASS	70	0	0	0	0	70	PASS	PASS
Amaranthus powellii sub. Powellii New Mexico, United States PI649309-3 MIRL	Amaranthus	powellii sub. Powellii	New Mexico, United States	PI649309-3	2023-03-31	MM	DB-MIRL-0015	y	F10-2	F11-3	F3-1	F3-3	F4-1	F5-3	F6-2	F8-3	F9-2	---	21	PASS	70	0	0	0	0	70	PASS	PASS
Amaranthus powellii sub. Powellii Texas, United States PI632241-1 MIRL	Amaranthus	powellii sub. Powellii	Texas, United States	PI632241-1	2023-03-31	MM	DB-MIRL-0015	y	A10-2	A3-1	---	A4-1	A4-3	A5-1	A6-3	A8-1	A8-2	A8-3	21	PASS	70	0	0	0	0	70	PASS	PASS
Amaranthus powellii sub. Powellii Texas, United States PI632241-2 MIRL	Amaranthus	powellii sub. Powellii	Texas, United States	PI632241-2	2023-03-31	MM	DB-MIRL-0015	y	B10-2	B11-1	B4-1	B4-2	B4-3	B5-1	B5-2	B6-1	B7-2	B9-2	20	PASS	70	0	0	0	0	70	PASS	PASS
Amaranthus powellii sub. Powellii Texas, United States PI632241-3 MIRL	Amaranthus	powellii sub. Powellii	Texas, United States	PI632241-3	2023-03-31	MM	DB-MIRL-0015	y	C12-2	C3-1	C6-1	C7-2	C8-1	C9-1	C9-2	---	---	---	23	PASS	70	0	0	0	0	70	PASS	PASS
Amaranthus retroflexus Canada AMES 5328-1 MIRL	Amaranthus	retroflexus	Canada	AMES 5328-1	2022-12-06	MM	DB-MIRL-0011	y	A10-1	A10-2	A10-3	A3-1	A5-1	A8-1	A8-2	A8-3	A9-1	A9-2	20	PASS	70	0	0	0	0	70	PASS	PASS
Amaranthus retroflexus Canada AMES 5328-2 MIRL	Amaranthus	retroflexus	Canada	AMES 5328-2	2022-12-06	MM	DB-MIRL-0011	y	B12-1	B12-3	B3-2	B5-1	B5-2	B5-3	B6-1	B6-2	B6-3	B8-1	20	PASS	70	0	0	0	4	66	PASS	PASS
Amaranthus retroflexus Canada AMES 5328-3 MIRL	Amaranthus	retroflexus	Canada	AMES 5328-3	2022-12-06	MM	DB-MIRL-0011	y	C5-1	C5-2	C5-3	C6-3	C7-1	C7-2	C7-3	C8-3	---	---	22	PASS	70	0	0	0	0	70	PASS	PASS
Amaranthus retroflexus Harrow, Canada 1 MIRL	Amaranthus	retroflexus	Harrow, Canada	1	2022-12-06	MM	DB-MIRL-0011	y	D10-3	D4-2	D4-3	D5-2	D7-2	D7-3	D8-1	D8-2	D9-3	---	21	PASS	70	0	0	0	0	70	PASS	PASS
Amaranthus retroflexus Harrow, Canada 2 MIRL	Amaranthus	retroflexus	Harrow, Canada	2	2022-12-06	MM	DB-MIRL-0011	y	E11-1	E12-2	E4-2	E5-3	E6-1	E6-2	E7-3	E9-1	---	---	22	PASS	70	0	0	0	0	70	PASS	PASS
Amaranthus retroflexus Harrow, Canada 3 MIRL	Amaranthus	retroflexus	Harrow, Canada	3	2022-12-06	MM	DB-MIRL-0011	y	F11-1	F11-2	F11-3	F5-3	F6-2	F8-3	F9-1	F9-2	F9-3	---	21	PASS	70	0	0	0	0	70	PASS	PASS
Amaranthus retroflexus Ontario, Canada AMES 35199-1 MIRL	Amaranthus	retroflexus	Ontario, Canada	AMES 35199-1	2023-04-12	MM	DB-MIRL-0016	y	D10-2	D10-3	D12-3	D3-2	D4-1	D5-3	D6-3	D7-2	D9-3	---	21	PASS	70	0	0	0	0	70	PASS	PASS
Amaranthus retroflexus Ontario, Canada AMES 35199-2 MIRL	Amaranthus	retroflexus	Ontario, Canada	AMES 35199-2	2023-04-12	MM	DB-MIRL-0016	y	E10-3	E12-1	E12-2	E12-3	E3-1	E4-1	E5-1	E8-1	E9-1	E9-2	20	PASS	70	0	0	0	0	70	PASS	PASS
Amaranthus retroflexus Ontario, Canada AMES 35199-3 MIRL	Amaranthus	retroflexus	Ontario, Canada	AMES 35199-3	2023-04-12	MM	DB-MIRL-0016	y	F11-2	F12-3	F4-1	F4-2	F6-3	F7-1	F7-3	F8-1	F9-2	F9-3	20	PASS	70	0	0	0	0	70	PASS	PASS
Amaranthus retroflexus Utah, United States PI612857-1 MIRL	Amaranthus	retroflexus	Utah, United States	PI612857-1	2023-04-12	MM	DB-MIRL-0016	y	G10-3	G11-3	G3-1	G3-2	G3-3	G5-2	G6-3	G8-2	---	---	22	PASS	70	0	0	0	0	70	PASS	PASS
Amaranthus retroflexus Utah, United States PI612857-2 MIRL	Amaranthus	retroflexus	Utah, United States	PI612857-2	2023-04-12	MM	DB-MIRL-0016	y	H10-2	H10-3	H11-1	H11-2	H12-3	H3-1	H5-1	H5-2	H7-2	---	21	PASS	70	0	0	0	0	70	PASS	PASS
Amaranthus retroflexus Utah, United States PI612857-3 MIRL	Amaranthus	retroflexus	Utah, United States	PI612857-3	2023-04-12	MM	DB-MIRL-0016	y	D2-1	D2-2	E1-1	E1-2	E1-3	E2-1	E2-2	F1-3	F2-1	G2-3	20	PASS	70	0	0	0	5	65	PASS	PASS
Amaranthus rudis Harrow, Canada 1 MIRL	Amaranthus	rudis	Harrow, Canada	1	2022-12-08	MM	DB-MIRL-0012	y	A10-1	A10-3	A11-1	A3-1	A5-2	A5-3	A7-3	A8-1	A8-2	A8-3	20	PASS	70	0	0	0	0	70	PASS	PASS
Amaranthus rudis Harrow, Canada 2 MIRL	Amaranthus	rudis	Harrow, Canada	2	2022-12-08	MM	DB-MIRL-0012	y	B10-1	B10-2	B10-3	B11-2	B12-3	B5-1	B7-2	B8-1	B8-3	B9-3	20	PASS	70	0	0	0	0	70	PASS	PASS
Amaranthus rudis Harrow, Canada 3 MIRL	Amaranthus	rudis	Harrow, Canada	3	2022-12-08	MM	DB-MIRL-0012	y	C11-1	C4-1	C4-2	C4-3	C5-3	C7-1	C7-3	C9-1	C9-2	---	21	PASS	70	0	0	0	11	59	PASS	PASS
Amaranthus spinosus North Carolina, United States PI632248-1 MIRL	Amaranthus	spinosus	North Carolina, United States	PI632248-1	2022-06-27	JH	DB-MIRL-0003	Y	G11-2	G11-3	G12-1	G3-2	G5-2	G7-1	G7-2	G7-3	G9-1	G9-2	20	PASS	70	0	0	3	19	48	PASS	PASS
Amaranthus spinosus North Carolina, United States PI632248-2 MIRL	Amaranthus	spinosus	North Carolina, United States	PI632248-2	2022-06-27	JH	DB-MIRL-0003	Y	H12-2	H12-3	H4-1	H4-2	H4-3	H5-1	H7-2	H8-3	H9-1	H9-3	20	PASS	70	0	0	4	16	50	PASS	PASS
Amaranthus spinosus North Carolina, United States PI632248-3 MIRL	Amaranthus	spinosus	North Carolina, United States	PI632248-3	2022-06-27	JH	DB-MIRL-0003	Y	D1-1	D2-2	E2-1	E2-3	F1-2	G2-3	H1-1	H1-2	H1-3	H2-1	20	PASS	70	0	0	12	12	46	PASS	PASS
Amaranthus spinosus La Habana, Cuba PI622740-1 MIRL	Amaranthus	spinosus	La Habana, Cuba	PI622740-1	2023-05-19	MM	DB-MIRL-0020	Y	D10-1	D10-3	D11-2	D11-3	D12-2	D4-1	D6-1	D6-3	D9-2	---	21	PASS	70			1	10	59	PASS	PASS
Amaranthus spinosus La Habana, Cuba PI622740-2 MIRL	Amaranthus	spinosus	La Habana, Cuba	PI622740-2	2023-05-19	MM	DB-MIRL-0020	Y	E10-1	E10-2	E10-3	E12-2	E3-2	E3-3	E6-3	E9-2	---	---	22	PASS	70			1	17	52	PASS	PASS
Amaranthus spinosus La Habana, Cuba PI622740-3 MIRL	Amaranthus	spinosus	La Habana, Cuba	PI622740-3	2023-05-19	MM	DB-MIRL-0020	Y	F11-2	F12-2	F12-3	F3-1	F4-1	F4-3	F5-2	F5-3	F9-1	F9-2	20	PASS	70			2	19	49	PASS	PASS
Amaranthus spinosus Harrow, Canada 1 MIRL	Amaranthus	spinosus	Harrow, Canada	1	2022-12-08	MM	DB-MIRL-0013	y	D10-2	D11-1	D11-3	D12-3	D4-1	D5-2	D6-2	D7-2	D8-2	D9-3	20	PASS	70	0	0	0	7	63	PASS	PASS
Amaranthus spinosus Harrow, Canada 2 MIRL	Amaranthus	spinosus	Harrow, Canada	2	2022-12-08	MM	DB-MIRL-0013	y	E10-1	E10-2	E11-3	E12-1	E3-1	E3-1	E4-2	E5-1	E7-2	E9-3	20	PASS	70	0	0	4	13	53	PASS	PASS
Amaranthus spinosus Harrow, Canada 3 MIRL	Amaranthus	spinosus	Harrow, Canada	3	2022-12-08	MM	DB-MIRL-0013	y	F11-2	F11-3	F12-3	F4-2	F4-3	F5-3	F7-1	F9-1	F9-2	F9-3	20	PASS	70	0	0	0	7	63	PASS	PASS
Amaranthus spinosus North Carolina, United States PI632248-RE1 MIRL	Amaranthus	spinosus	North Carolina, United States	PI632248-RE1	2023-01-04	MM	DB-MIRL-0014	y	A12-2	A4-1	A4-2	A4-3	A5-1	A5-2	A5-3	A8-2	A8-3	A9-2	20	PASS	70	0	0	1	16	53	PASS	PASS
Amaranthus spinosus North Carolina, United States PI632248-RE2 MIRL	Amaranthus	spinosus	North Carolina, United States	PI632248-RE2	2023-01-04	MM	DB-MIRL-0014	y	B12-2	B3-1	B4-1	B4-2	B4-3	B5-1	B5-2	B5-3	B6-3	B9-1	20	PASS	70	0	0	0	7	63	PASS	PASS
Amaranthus spinosus North Carolina, United States PI632248-RE3 MIRL	Amaranthus	spinosus	North Carolina, United States	PI632248-RE3	2023-01-04	MM	DB-MIRL-0014	y	C3-2	C4-2	C5-1	C7-1	C7-3	C8-1	C8-3	---	---	---	23	PASS	70	0	0	0	0	70	PASS	PASS
Amaranthus tricolor New Jersey, United States AMES 5303-1 MIRL	Amaranthus	tricolor	New Jersey, United States	AMES 5303-1	2022-11-24	MM	DB-MIRL-0010	y	A10-2	A10-3	A11-1	A11-3	A12-3	A3-2	A4-2	A5-1	A5-3	A6-3	20	PASS	70	0	0	0	0	70	PASS	PASS
Amaranthus tricolor New Jersey, United States AMES 5303-2 MIRL	Amaranthus	tricolor	New Jersey, United States	AMES 5303-2	2022-11-24	MM	DB-MIRL-0010	y	B10-1	B11-1	B3-2	B5-1	B5-3	B6-2	B6-3	B8-1	B8-2	B9-3	20	PASS	70	0	0	0	0	70	PASS	PASS
Amaranthus tricolor New Jersey, United States AMES 5303-3 MIRL	Amaranthus	tricolor	New Jersey, United States	AMES 5303-3	2022-11-24	MM	DB-MIRL-0010	y	C10-3	C11-3	C12-1	C4-1	C4-3	C5-2	C5-3	C6-1	C6-3	---	21	PASS	70	0	0	0	0	70	PASS	PASS
Amaranthus tuberculatus Illinois, United States PI603864-1 MIRL	Amaranthus	tuberculatus	Illinois, United States	PI603864-1	2023-05-24	MM	DB-MIRL-0022	y	A11-1	A11-3	A12-3	A3-2	A4-2	A5-3	A6-1	A8-2	A8-3	A9-2	20	PASS	70				2	68	PASS	PASS
Amaranthus tuberculatus Illinois, United States PI603864-2 MIRL	Amaranthus	tuberculatus	Illinois, United States	PI603864-2	2023-05-24	MM	DB-MIRL-0022	y	B10-1	B10-3	B11-2	B12-3	B6-1	B6-2	B7-1	B7-2	B7-3	---	21	PASS	70					70	PASS	PASS
Amaranthus tuberculatus Illinois, United States PI603864-3 MIRL	Amaranthus	tuberculatus	Illinois, United States	PI603864-3	2023-05-24	MM	DB-MIRL-0022	y	C10-2	C10-3	C12-3	C3-2	C3-3	C4-1	C5-2	C6-1	C6-3	C8-1	20	PASS	70				1	69	PASS	PASS
Amaranthus tuberculatus Indiana, United States PI603881-1 MIRL	Amaranthus	tuberculatus	Indiana, United States	PI603881-1	2023-05-24	MM	DB-MIRL-0022	y	G11-2	G4-1	G4-2	G6-3	G7-2	G7-3	G8-1	G8-2	---	---	22	PASS	70				3	67	PASS	PASS
Amaranthus tuberculatus Indiana, United States PI603881-2 MIRL	Amaranthus	tuberculatus	Indiana, United States	PI603881-2	2023-05-24	MM	DB-MIRL-0022	y	H11-1	H11-2	H11-3	H12-2	H3-3	H6-3	H7-2	H7-3	H8-1	---	21	PASS	70				11	59	PASS	PASS
Amaranthus tuberculatus Indiana, United States PI603881-3 MIRL	Amaranthus	tuberculatus	Indiana, United States	PI603881-3	2023-05-24	MM	DB-MIRL-0022	y	D1-2	D1-3	D2-3	F1-2	F2-1	G1-1	G1-2	G2-3	---	---	22	PASS	70				5	65	PASS	PASS
Amaranthus tuberculatus Iowa, United States PI553086-1 MIRL	Amaranthus	tuberculatus	Iowa, United States	PI553086-1	2022-06-22	JH	DB-MIRL-0003	Y	D11-3	D12-1	D12-3	D3-1	D3-2	D3-3	D4-3	D6-2	D6-3	D7-1	20	PASS	70	0	0	1	21	48	PASS	PASS
Amaranthus tuberculatus Iowa, United States PI553086-2 MIRL	Amaranthus	tuberculatus	Iowa, United States	PI553086-2	2022-06-22	JH	DB-MIRL-0003	Y	E10-3	E11-1	E11-2	E4-3	E5-1	E6-2	E6-3	E7-1	E8-1	E9-3	20	PASS	70	0	0	7	14	49	PASS	PASS
Amaranthus tuberculatus Iowa, United States PI553086-3 MIRL	Amaranthus	tuberculatus	Iowa, United States	PI553086-3	2022-06-28	JH	DB-MIRL-0003	Y	F10-2	F6-1	F6-3	F7-2	F8-1	F8-2	F8-3	F9-1	F9-2	F9-3	20	PASS	70	0	0	7	16	47	PASS	PASS
Amaranthus tuberculatus Iowa, United States PI604247-1 MIRL	Amaranthus	tuberculatus	Iowa, United States	PI604247-1	2022-10-27	DK/MM	DB-MIRL-0007	y	G10-1	G11-2	G12-1	G4-1	G4-2	G5-1	G7-1	G8-3	---	---	22	PASS	70	0	0	0	0	70	PASS	PASS
Amaranthus tuberculatus Iowa, United States PI604247-2 MIRL	Amaranthus	tuberculatus	Iowa, United States	PI604247-2	2022-10-27	DK/MM	DB-MIRL-0007	y	H10-2	H12-1	H3-1	H3-3	H7-1	H9-1	H9-2	---	---	---	23	PASS	70	0	0	0	0	70	PASS	PASS
Amaranthus tuberculatus Iowa, United States PI604247-3 MIRL	Amaranthus	tuberculatus	Iowa, United States	PI604247-3	2022-10-27	DK/MM	DB-MIRL-0007	y	D1-1	D1-3	E1-2	E2-1	F1-3	F2-1	F2-3	G2-2	H2-1	H2-2	20	PASS	70	0	0	0	0	70	PASS	PASS
Amaranthus tuberculatus Iowa, United States PI674264-1 MIRL	Amaranthus	tuberculatus	Iowa, United States	PI674264-1	2022-10-27	DK/MM	DB-MIRL-0007	y	D10-2	D12-1	D12-2	D12-3	D5-2	D7-1	D7-2	D9-3	---	---	22	PASS	70	0	0	0	0	70	PASS	PASS
Amaranthus tuberculatus Iowa, United States PI674264-2 MIRL	Amaranthus	tuberculatus	Iowa, United States	PI674264-2	2022-10-27	DK/MM	DB-MIRL-0007	y	E10-1	E10-3	E4-1	E4-2	E5-1	E6-2	E8-1	E8-2	E9-3	---	21	PASS	70	0	0	0	0	70	PASS	PASS
Amaranthus tuberculatus Iowa, United States PI674264-3 MIRL	Amaranthus	tuberculatus	Iowa, United States	PI674264-3	2022-10-27	DK/MM	DB-MIRL-0007	y	F11-1	F12-1	F3-2	F4-2	F4-3	F6-1	F6-2	F7-2	F9-2	---	21	PASS	70	0	0	0	0	70	PASS	PASS
Amaranthus tuberculatus Kansas, United States PI60743-1 MIRL	Amaranthus	tuberculatus	Kansas, United States	PI60743-1	2022-06-28	JH	DB-MIRL-0004	Y	A10-1	A10-2	A12-2	A3-1	A3-3	A4-3	A5-3	A6-1	A7-3	A8-3	20	PASS	70	0	7	16	10	37	PASS	PASS
Amaranthus tuberculatus Kansas, United States PI60743-2 MIRL	Amaranthus	tuberculatus	Kansas, United States	PI60743-2	2022-06-28	JH	DB-MIRL-0004	Y	B-10	B10-2	B10-3	B11-3	B3-1	B3-3	B4-1	B4-3	B7-2	B7-3	20	PASS	70	0	0	1	7	62	PASS	PASS
Amaranthus tuberculatus Kansas, United States PI60743-3 MIRL	Amaranthus	tuberculatus	Kansas, United States	PI60743-3	2022-06-28	JH	DB-MIRL-0004	Y	C11-1	C12-2	C12-3	C3-2	C3-3	C5-1	C6-3	C7-1	C7-2	C9-1	20	PASS	70	0	3	13	13	41	PASS	PASS
Amaranthus tuberculatus Nebraska, United States PI603873-1 MIRL	Amaranthus	tuberculatus	Nebraska, United States	PI603873-1	2023-05-24	MM	DB-MIRL-0022	y	D10-2	D11-2	D3-1	D3-2	D3-3	D4-3	D8-1	---	---	---	23	PASS	70				3	67	PASS	PASS
Amaranthus tuberculatus Nebraska, United States PI603873-2 MIRL	Amaranthus	tuberculatus	Nebraska, United States	PI603873-2	2023-05-24	MM	DB-MIRL-0022	y	E11-1	E11-3	E3-1	E3-2	E3-3	E4-1	E4-2	E6-2	E6-3	---	21	PASS	70				8	62	PASS	PASS
Amaranthus tuberculatus Nebraska, United States PI603873-3 MIRL	Amaranthus	tuberculatus	Nebraska, United States	PI603873-3	2023-05-24	MM	DB-MIRL-0022	y	F10-3	F3-1	F3-2	F5-1	F6-3	F7-2	F9-2	---	---	---	23	PASS	70					70	PASS	PASS
Amaranthus viridis Florida, United States PI654388-1 MIRL	Amaranthus	viridis	Florida, United States	PI654388-1	2022-11-22	DK/MM	DB-MIRL-0009	y	D10-1	D10-2	D11-1	D11-2	D11-3	D12-1	D4-3	D7-3	---	---	22	PASS	70	0	0	0	0	70	PASS	PASS
Amaranthus viridis Florida, United States PI654388-1 MIRL	Amaranthus	viridis	Florida, United States	PI654388-1	2023-05-23	MM	DB-MIRL-0021	y	G10-3	G11-1	G4-1	G5-1	G5-3	G6-1	G6-2	G6-3	G7-2	G8-1	20	PASS	70					70	PASS	PASS
Amaranthus viridis Florida, United States PI654388-2 MIRL	Amaranthus	viridis	Florida, United States	PI654388-2	2022-11-22	DK/MM	DB-MIRL-0009	y	E11-3	E12-1	E12-2	E12-3	E3-1	E3-2	E5-3	E6-1	E8-2	E9-2	20	PASS	70	0	0	0	0	70	PASS	PASS
Amaranthus viridis Florida, United States PI654388-2 MIRL	Amaranthus	viridis	Florida, United States	PI654388-2	2023-05-23	MM	DB-MIRL-0021	y	H3-2	H7-1	H7-3	H8-1	H8-2	H9-1	H9-2	H9-3	---	---	22	PASS	70					70	PASS	PASS
Amaranthus viridis Florida, United States PI654388-3 MIRL	Amaranthus	viridis	Florida, United States	PI654388-3	2022-11-22	DK/MM	DB-MIRL-0009	y	F10-3	F11-1	F11-2	F11-3	F12-1	F12-2	F12-3	F3-3	F8-3	F9-2	20	PASS	70	0	0	0	0	70	PASS	PASS
Amaranthus viridis Florida, United States PI654388-3 MIRL	Amaranthus	viridis	Florida, United States	PI654388-3	2023-05-23	MM	DB-MIRL-0021	y	D1-2	D1-3	D2-1	D2-3	E1-2	F2-1	F2-2	G2-1	H2-2	---	21	PASS	70				2	68	PASS	PASS
Amaranthus viridis Puerto Rico, United States AMES 5150-1 MIRL	Amaranthus	viridis	Puerto Rico, United States	AMES 5150-1	2023-05-23	MM	DB-MIRL-0021	y	D11-3	D6-1	D6-2	D7-3	D8-1	D8-2	D8-3	D9-3	---	---	22	PASS	70				7	63	PASS	PASS
Amaranthus viridis Puerto Rico, United States AMES 5150-2 MIRL	Amaranthus	viridis	Puerto Rico, United States	AMES 5150-2	2023-05-23	MM	DB-MIRL-0021	y	E10-1	E10-3	E11-3	E12-2	E3-1	E3-2	E6-1	E6-2	E8-1	---	21	PASS	70					70	PASS	PASS
Amaranthus viridis Puerto Rico, United States AMES 5150-3 MIRL	Amaranthus	viridis	Puerto Rico, United States	AMES 5150-3	2023-05-23	MM	DB-MIRL-0021	y	F11-1	F12-2	F3-3	F5-1	F5-3	F6-1	F6-3	F7-1	F7-2	F8-3	20	PASS	70				8	62	PASS	PASS
Amaranthus watsonii Colima, Mexico PI633593-1 MIRL	Amaranthus	watsonii	Colima, Mexico	PI633593-1	2022-06-30	JH	DB-MIRL-0004	Y	D10-2	D12-3	D3-2	D5-3	D7-1	D8-1	D3-1	D3-3	---	---	22	PASS	70	0	0	7	15	48	PASS	PASS
Amaranthus watsonii Colima, Mexico PI633593-2 MIRL	Amaranthus	watsonii	Colima, Mexico	PI633593-2	2022-06-30	JH	DB-MIRL-0004	Y	E10-1	E11-2	E12-3	E6-2	E7-1	E7-2	E9-1	E9-2	---	---	22	PASS	70	0	0	4	15	51	PASS	PASS
Amaranthus watsonii Colima, Mexico PI633593-3 MIRL	Amaranthus	watsonii	Colima, Mexico	PI633593-3	2022-06-30	JH	DB-MIRL-0004	Y	F10-2	F4-3	F5-1	F9-1	---	---	---	---	---	---	26	PASS	70	0	0	0	20	50	PASS	PASS
Amaranthus watsonii Colima, Mexico PI633593-RE1 MIRL	Amaranthus	watsonii	Colima, Mexico	PI633593-RE1	2023-01-04	MM	DB-MIRL-0014	y	G10-2	G11-2	G4-1	G4-2	G4-3	G6-1	G6-3	G7-3	G9-1	G9-2	20	PASS	70	0	0	0	5	65	PASS	PASS
Amaranthus watsonii Colima, Mexico PI633593-RE2 MIRL	Amaranthus	watsonii	Colima, Mexico	PI633593-RE2	2023-01-04	MM	DB-MIRL-0014	y	H10-1	H12-2	H3-1	H3-2	H5-3	H6-1	H6-3	H7-3	H8-3	---	21	PASS	70	0	0	0	3	67	PASS	PASS
Amaranthus watsonii Colima, Mexico PI633593-RE3 MIRL	Amaranthus	watsonii	Colima, Mexico	PI633593-RE3	2023-01-04	MM	DB-MIRL-0014	y	D1-1	D1-2	D1-3	D2-1	E1-3	G2-1	G2-3	H1-2	H1-3	---	21	PASS	70	0	0	0	1	69	PASS	PASS
