# Supplementary material for: Seed protein biotyping in Amaranthus species: a tool for rapid identification of weedy amaranths of concern
Source: Plant Methods. 2023 Dec 11;19:143. doi: 10.1186/s13007-023-01116-9 (PMC10712156; doi:10.1186/s13007-023-01116-9)
Supplement: Supplementary file 4 — Supplementary Material 4: Additional file 4. (.Xlsx) Blind sample testing for samples from AAFC in Table 1. For each sample, three seeds were tested, and for each seed three technical replicates were ran. [file 13007_2023_1116_MOESM4_ESM.xlsx]

## Sheet: Blind Sample Testing - Updated
Additional file 4. Blind sample testing for samples from AAFC in Table 1. For each sample, three seeds were tested, and for each seed three technical replicates were ran.
Sample number	Sample Name	Identification Call	Bruker Score	Phenotypic Identification
31A	MIRL22-A.unknown-07	Amaranthus retroflexus	2.58	Amaranthus retroflexus (This was initially given to us as A. powellii. After the providers grew the plants they confirmed the plants actually matched our identification)
31B		Amaranthus retroflexus	2.62
31C		Amaranthus retroflexus	2.65
32A		Amaranthus retroflexus	2.55
32B		Amaranthus retroflexus	2.6
32C		Amaranthus retroflexus	2.61
33A		Amaranthus retroflexus	2.64
33B		Amaranthus retroflexus	2.64
33C		Amaranthus retroflexus	2.64
34A	MIRL22-A.unknown-08	Amaranthus retroflexus	2.67	Amaranthus powelli
34B		Amaranthus retroflexus	2.71
34C		Amaranthus retroflexus	2.7
35A		Amaranthus retroflexus	2.68
35B		Amaranthus retroflexus	2.67
35C		Amaranthus retroflexus	2.64
36A		Amaranthus retroflexus	2.63
36B		Amaranthus retroflexus	2.68
36C		Amaranthus retroflexus	2.63
37A	MIRL22-A.unknown-09	Amaranthus tuberculatus	2.2	Amaranthus tuberculatus
37B		Amaranthus tuberculatus	2.26
37C		Amaranthus tuberculatus	2.18
38A		Amaranthus tuberculatus	2.26
38B		Amaranthus tuberculatus	2.25
38C		Amaranthus tuberculatus	2.28
39A		Amaranthus arenicola	1.8
39B		Amaranthus arenicola	1.77
39C		Amaranthus rudis	1.82
40A	MIRL22-A.unknown-10	Amaranthus arenicola	2.08	Amaranthus arenicola
40B		Amaranthus arenicola	2.05
40C		Amaranthus arenicola	2.02
41A		Amaranthus arenicola	1.91
41B		Amaranthus arenicola	1.96
41C		Amaranthus arenicola	1.98
42A		Amaranthus arenicola	2.04
42B		Amaranthus arenicola	2.02
42C		Amaranthus arenicola	2.07
43A	MIRL22-A.unknown-11	Amaranthus tuberculatus	2.3	Amaranthus tuberculatus
43B		Amaranthus tuberculatus	2.29
43C		Amaranthus tuberculatus	2.24
44A		Amaranthus tuberculatus	1.98
44B		Amaranthus tuberculatus	2.08
44C		Amaranthus tuberculatus	2.02
45A		Amaranthus rudis	2.17
45B		Amaranthus tuberculatus	2.07
45C		Amaranthus rudis	2.11
46A	MIRL22-A.unknown-12	Amaranthus retroflexus	2.71	Amaranthus retroflexus (This was initially given to us as A. powellii. After the providers grew the plants they confirmed the plants actually matched our identification)
46B		Amaranthus retroflexus	2.67
46C		Amaranthus retroflexus	2.69
47A		Amaranthus retroflexus	2.66
47B		Amaranthus retroflexus	2.62
47C		Amaranthus retroflexus	2.68
48A		Amaranthus retroflexus	2.61
48B		Amaranthus retroflexus	2.52
48C		Amaranthus retroflexus	2.59
1A	MIRL22-A.unknown-13	Amaranthus hypochondriacus	1.82	Amaranthus caudatus? (provider not sure about the correct identification)
1B		Amaranthus hypochondriacus	1.86
1C		Amaranthus hypochondriacus	1.81
2A		Amaranthus hypochondriacus	1.89
2B		Amaranthus hypochondriacus	2.06
2C		Amaranthus hypochondriacus	1.9
3A		Amaranthus hypochondriacus	1.89
3B		Amaranthus hypochondriacus	1.82
3C		Amaranthus hypochondriacus	1.85
4A	MIRL22-A.unknown-14	Amaranthus hybridus	2.49	Amaranthus hybridus
4B		Amaranthus hybridus	2.5
4C		Amaranthus hybridus	2.36
5A		Amaranthus hybridus	2.26
5B		Amaranthus hybridus	2.34
5C		Amaranthus hybridus	2.33
6A		Amaranthus hybridus	2.39
6B		Amaranthus hybridus	2.35
6C		Amaranthus hybridus	2.29
7A	MIRL22-A.unknown-16	Amaranthus palmeri	2.28	Amaranthus palmeri
7B		Amaranthus palmeri	2.3
7C		Amaranthus palmeri	2.27
8A		Amaranthus palmeri	2.12
8B		Amaranthus palmeri	2.13
8C		Amaranthus palmeri	2.12
9A		Amaranthus palmeri	2.24
9B		Amaranthus palmeri	2.26
9C		Amaranthus palmeri	2.26
10A	MIRL22-A.unknown-17	Amaranthus hypochondriacus	1.78	Amaranthus hypochondriacus
10B		Amaranthus hypochondriacus	1.83
10C		Amaranthus powelli	1.84
11A		Amaranthus powelli	1.83
11B		Amaranthus hypochondriacus	1.78
11C		Amaranthus hypochondriacus	1.81
12A		Amaranthus hypochondriacus	1.95
12B		Amaranthus hypochondriacus	1.82
12C		Amaranthus hypochondriacus	1.88
13A	MIRL22-A.unknown-18	Amaranthus spinosus	2.43	Amaranthus spinosus
13B		Amaranthus spinosus	238
13C		Amaranthus spinosus	2.51
14A		Amaranthus spinosus	2.32
14B		Amaranthus spinosus	2.37
14C		Amaranthus spinosus	2.52
15A		Amaranthus spinosus	2.44
15B		Amaranthus spinosus	2.39
15C		Amaranthus spinosus	2.34
16A	MIRL22-A.unknown-19	Amaranthus tuberculatus	2.33	Amaranthus rudis
16B		Amaranthus tuberculatus	2.37
16C		Amaranthus tuberculatus	2.29
17A		Amaranthus tuberculatus	2.21
17B		Amaranthus tuberculatus	2.11
17C		Amaranthus tuberculatus	2.21
18A		Amaranthus rudis	1.94
18B		Amaranthus tuberculatus	1.9
18C		Amaranthus tuberculatus	2
19A	MIRL22-A.unknown-20	Amaranthus retroflexus	2.46	Amaranthus retroflexus
19B		Amaranthus retroflexus	2.41
19C		Amaranthus retroflexus	2.43
20A		Amaranthus retroflexus	2.43
20B		Amaranthus retroflexus	2.43
20C		Amaranthus retroflexus	2.44
21A		Amaranthus retroflexus	2.41
21B		Amaranthus retroflexus	2.34
21C		Amaranthus retroflexus	2.38
22A	MIRL22-A.unknown-21	Amaranthus powelli	2.49	Amaranthus powelli
22B		Amaranthus powelli	2.51
22C		Amaranthus powelli	2.48
23A		Amaranthus powelli	2.55
23B		Amaranthus powelli	2.49
23C		Amaranthus powelli	2.49
24A		Amaranthus powelli	2.47
24B		Amaranthus powelli	2.47
24C		Amaranthus powelli	2.46
25A	MIRL22-A.unknown-22	Amaranthus albus	2.28	Amaranthus albus
25B		Amaranthus albus	2.22
25C		Amaranthus albus	2.3
26A		Amaranthus albus	2.3
26B		Amaranthus albus	2.29
26C		Amaranthus albus	2.31
27A		Amaranthus albus	2.29
27B		Amaranthus albus	2.32
27C		Amaranthus albus	2.31
28A	MIRL22-A.unknown-23	Amaranthus blitoides	2.6	Amaranthus blitoides
28B		Amaranthus blitoides	2.59
28C		Amaranthus blitoides	2.53
29A		Amaranthus blitoides	2.62
29B		Amaranthus blitoides	2.5
29C		Amaranthus blitoides	2.48
30A		Amaranthus blitoides	2.61
30B		Amaranthus blitoides	2.63
30C		Amaranthus blitoides	2.64
