# Supplementary material for: Seed protein biotyping in Amaranthus species: a tool for rapid identification of weedy amaranths of concern
Source: Plant Methods. 2023 Dec 11;19:143. doi: 10.1186/s13007-023-01116-9 (PMC10712156; doi:10.1186/s13007-023-01116-9)
Supplement: Supplementary file 5 — Supplementary Material 5: Additional file 5. (.Xlsx) Blind sample testing for samples from CFIA SSST in Table 2. Three technical replicates were run per seed. [file 13007_2023_1116_MOESM5_ESM.xlsx]

## Sheet: Blind Sample Testing - Updated
Additional file 5. Blind sample testing for samples from CFIA SSST in Table 2. Three technical replicates were run per seed.
Sample number	Sample Name	Identification Call	Bruker Score	Phenotypic Identification
1A	MIRL22-A.unknown-24	Amaranthus spinosus	1.36	Amaranthus palmeri atypical
1B		no peaks	0
1C		Amaranthus spinosus	1.23
2A	MIRL22-A.unknown-25	Amaranthus retroflexus	2.52	Amaranthus retroflexus typical
2B		Amaranthus retroflexus	2.49
2C		Amaranthus retroflexus	2.41
3A	MIRL22-A.unknown-26	Amaranthus tricolor	2.06	Amaranthus tricolor
3B		Amaranthus tricolor	1.69
3C		Amaranthus tricolor	2.02
4A	MIRL22-A.unknown-27	Amaranthus powelli	2.13	Amaranthus powellii subsp. powellii
4B		Amaranthus powelli	2.19
4C		Amaranthus powelli	2.11
5A	MIRL22-A.unknown-28	Amaranthus caudatus	2.33	Amaranthus caudatus
5B		Amaranthus caudatus	2.27
5C		Amaranthus caudatus	2.33
6A	MIRL22-A.unknown-29	Amaranthus palmeri	2.21	Amaranthus palmeri typical
6B		Amaranthus watsonii	2.23
6C		Amaranthus palmeri	2.01
7A	MIRL22-A.unknown-30	Amaranthus arenicola	1.95	Amaranthus arenicola
7B		Amaranthus arenicola	1.97
7C		Amaranthus arenicola	1.92
8A	MIRL22-A.unknown-31	Amaranthus albus	1.99	Amaranthus albus typical
8B		Amaranthus albus	2.1
8C		Amaranthus albus	2.03
9A	MIRL22-A.unknown-32	Amaranthus tuberculatus	2.16	Amaranthus tuberculatus atypical
9B		Amaranthus tuberculatus	2.19
9C		Amaranthus tuberculatus	2.14
10A	MIRL22-A.unknown-33	Amaranthus californicus	2.27	Amaranthus californicus
10B		Amaranthus californicus	2.19
10C		Amaranthus californicus	2.28
11A	MIRL22-A.unknown-34	Amaranthus californicus	2.26	Amaranthus californicus
11B		Amaranthus californicus	2.18
11C		Amaranthus californicus	2.34
12A	MIRL22-A.unknown-35	Amaranthus spinosus	2.19	Amaranthus spinosus
12B		Amaranthus spinosus	2.29
12C		Amaranthus spinosus	2.25
13A	MIRL22-A.unknown-36	Amaranthus caudatus	2.31	Amaranthus caudatus
13B		Amaranthus caudatus	2.4
13C		Amaranthus caudatus	2.31
14A	MIRL22-A.unknown-37	Amaranthus caudatus	2.25	Not identified
14B		Amaranthus hypochondriacus	2.29
14C		Amaranthus caudatus	2.21
15A	MIRL22-A.unknown-38	Amaranthus arenicola	2.03	Amaranthus tuberculatus typical
15B		Amaranthus tuberculatus	2.06
15C		Amaranthus tuberculatus	2.11
16A	MIRL22-A.unknown-39	Amaranthus albus	1.84	Amaranthus albus typical
16B		Amaranthus albus	1.89
16C		Amaranthus albus	2.02
17A	MIRL22-A.unknown-40	Amaranthus californicus	2.3	Amaranthus californicus
17B		Amaranthus californicus	2.21
17C		Amaranthus californicus	2.4
18A	MIRL22-A.unknown-41	Amaranthus powelli	2.12	Amaranthus powellii (Corteva)
18B		Amaranthus powelli	2.23
18C		Amaranthus powelli	2.12
19A	MIRL22-A.unknown-42	Amaranthus albus	2.3	Amaranthus albus atypical
19B		Amaranthus albus	2.05
19C		Amaranthus albus	2.21
20A	MIRL22-A.unknown-43	Amaranthus retroflexus	1.72	Amaranthus cruentus
20B		Amaranthus hypochondriacus	1.79
20C		Amaranthus hypochondriacus	1.81
21A	MIRL22-A.unknown-44	Amaranthus hybridus	2.46	Amaranthus hybridus
21B		Amaranthus hybridus	2.42
21C		Amaranthus hybridus	2.39
22A	MIRL22-A.unknown-45	Amaranthus albus	1.99	Amaranthus albus typical
22B		Amaranthus albus	2.19
22C		Amaranthus albus	2.07
23A	MIRL22-A.unknown-46	Amaranthus retroflexus	2.01	Amaranthus retroflexus atypical
23B		Amaranthus retroflexus	2.05
23C		Amaranthus retroflexus	2.09
24A	MIRL22-A.unknown-47	Amaranthus powelli	2.44	Amaranthus powellii subsp. bouchonii
24B		Amaranthus powelli	2.42
24C		Amaranthus powelli	2.36
25A	MIRL22-A.unknown-48	Amaranthus powelli	2.17	Amaranthus powellii subsp. powellii
25B		Amaranthus powelli	2.21
25C		Amaranthus powelli	2.31
26A	MIRL22-A.unknown-49	Amaranthus hypochondriacus	2.24	Not identified
26B		Amaranthus hypochondriacus	2.31
26C		Amaranthus hypochondriacus	2.19
27A	MIRL22-A.unknown-50	Amaranthus hypochondriacus	2.04	Amaranthus cruentus
27B		Amaranthus hypochondriacus	2.03
27C		Amaranthus hypochondriacus	2.02
28A	MIRL22-A.unknown-51	Amaranthus tuberculatus	2.18	Amaranthus tuberculatus atypical
28B		Amaranthus tuberculatus	2.21
28C		Amaranthus tuberculatus	2.11
29A	MIRL22-A.unknown-52	Amaranthus tuberculatus	2.29	Amaranthus tuberculatus typical
29B		Amaranthus tuberculatus	2.27
29C		Amaranthus tuberculatus	2.24
30A	MIRL22-A.unknown-53	Amaranthus spinosus	2.23	Amaranthus spinosus
30B		Amaranthus spinosus	2.18
30C		Amaranthus spinosus	2.2
31A	MIRL22-A.unknown-54	Amaranthus albus	1.9	Amaranthus albus typical
31B		Amaranthus albus	1.82
31C		Amaranthus albus	1.45
32A	MIRL22-A.unknown-55	Amaranthus palmeri	1.51	Amaranthus palmeri atypical
32B		Amaranthus palmeri	1.59
32C		Amaranthus palmeri	1.38
33A	MIRL22-A.unknown-56	Amaranthus tricolor	2.26	Amaranthus tricolor
33B		Amaranthus tricolor	2.17
33C		Amaranthus tricolor	2.24
34A	MIRL22-A.unknown-57	Amaranthus watsonii	2.19	Amaranthus palmeri typical
34B		Amaranthus watsonii	2.02
34C		Amaranthus watsonii	1.78
35A	MIRL22-A.unknown-58	Amaranthus powelli	1.76	Amaranthus powellii subsp. powellii
35B		Amaranthus powelli	2.01
35C		Amaranthus powelli	1.98
36A	MIRL22-A.unknown-59	Amaranthus hybridus	2.19	Amaranthus hybridus
36B		Amaranthus hybridus	2.28
36C		Amaranthus hybridus	2.16
37A	MIRL22-A.unknown-60	Amaranthus caudatus	1.82	Amaranthus caudatus
37B		Amaranthus hypochondriacus	1.96
37C		Amaranthus hypochondriacus	1.97
38A	MIRL22-A.unknown-61	Amaranthus arenicola	2.15	Amaranthus arenicola
38B		Amaranthus arenicola	2.2
38C		Amaranthus arenicola	2.08
39A	MIRL22-A.unknown-62	Amaranthus tricolor	2.19	Amaranthus tricolor
39B		Amaranthus tricolor	2.08
39C		Amaranthus tricolor	2.15
40A	MIRL22-A.unknown-63	Amaranthus powelli	2.34	Amaranthus powellii subsp. bouchonii
40B		Amaranthus powelli	2.28
40C		Amaranthus powelli	2.35
41A	MIRL22-A.unknown-64	Amaranthus retroflexus	2.41	Amaranthus retroflexus typical
41B		Amaranthus retroflexus	2.34
41C		Amaranthus retroflexus	2.3
42A	MIRL22-A.unknown-65	Amaranthus retroflexus	1.97	Amaranthus retroflexus atypical
42B		Amaranthus retroflexus	1.92
42C		Amaranthus retroflexus	2.02
43A	MIRL22-A.unknown-66	Amaranthus retroflexus	2.04	Amaranthus retroflexus (Northern China)
43B		Amaranthus retroflexus	2.04
43C		Amaranthus retroflexus	1.99
44A	MIRL22-A.unknown-67	Amaranthus retroflexus	2.37	Amaranthus retroflexus (Northern China)
44B		Amaranthus retroflexus	2.42
44C		Flatline	0
45A	MIRL22-A.unknown-68	Flatline	0	Amaranthus palmeri atypical
45B		Flatline	0
45C		Flatline	0
46A	MIRL22-A.unknown-69	Amaranthus arenicola	2.03	Amaranthus arenicola
46B		Amaranthus arenicola	2.02
46C		Amaranthus arenicola	2.03
47A	MIRL22-A.unknown-70	Flatline	0	Amaranthus tuberculatus atypical
47B		Flatline	0
47C		Flatline	0
48A	MIRL22-A.unknown-71	Amaranthus caudatus	1.91	Not identified
48B		Amaranthus caudatus	1.91
48C		Amaranthus hybridus	1.93
49A	MIRL22-A.unknown-72	Amaranthus palmeri	2.09	Amaranthus palmeri typical
49B		Amaranthus palmeri	2.04
49C		Amaranthus palmeri	2.01
50A	MIRL22-A.unknown-73	Amaranthus watsonii	1.99	Amaranthus palmeri typical
50B		Amaranthus watsonii	2.04
50C		Amaranthus palmeri	1.89
51A	MIRL22-A.unknown-74	Amaranthus hybridus	2.4	Amaranthus hybridus
51B		Amaranthus hybridus	2.46
51C		Amaranthus hybridus	2.44
52A	MIRL22-A.unknown-75	Amaranthus powelli	1.93	Amaranthus powellii subsp. bouchonii
52B		Amaranthus powelli	1.87
52C		Amaranthus retroflexus	1.8
53A	MIRL22-A.unknown-76	Amaranthus californicus	2.17	Amaranthus californicus
53B		Amaranthus californicus	2.13
53C		Amaranthus californicus	2.11
54A	MIRL22-A.unknown-77	Amaranthus retroflexus	2.35	Amaranthus retroflexus typical
54B		Amaranthus retroflexus	2.16
54C		Amaranthus retroflexus	2.39
55A	MIRL22-A.unknown-78	Amaranthus retroflexus	2.19	Amaranthus retroflexus (Northern China)
55B		Amaranthus retroflexus	2.16
55C		Amaranthus retroflexus	2.13
56A	MIRL22-A.unknown-79	Amaranthus powelli	2.53	Amaranthus powellii (Corteva)
56B		Amaranthus powelli	2.46
56C		Amaranthus powelli	2.57
57A	MIRL22-A.unknown-80	Amaranthus tricolor	2.13	Amaranthus tricolor
57B		Amaranthus tricolor	2.03
57C		Amaranthus tricolor	2.11
58A	MIRL22-A.unknown-81	Amaranthus caudatus	2.46	Amaranthus caudatus
58B		Amaranthus caudatus	2.39
58C		Amaranthus caudatus	2.45
59A	MIRL22-A.unknown-82	Amaranthus spinosus	1.93	Amaranthus spinosus
59B		Amaranthus spinosus	2.1
59C		Amaranthus spinosus	2.08
60A	MIRL22-A.unknown-83	Amaranthus retroflexus	2.14	Amaranthus retroflexus (Northern China)
60B		Amaranthus retroflexus	2.13
60C		Amaranthus retroflexus	2.09
61A	MIRL22-A.unknown-84	Amaranthus powelli	2.37	Amaranthus powellii subsp. bouchonii
61B		Amaranthus powelli	2.43
61C		Amaranthus powelli	2.39
62A	MIRL22-A.unknown-85	Amaranthus albus	1.94	Amaranthus albus atypical
62B		Amaranthus albus	1.95
62C		Amaranthus albus	2.01
63A	MIRL22-A.unknown-86	Amaranthus retroflexus	2.38	Amaranthus retroflexus typical
63B		Amaranthus retroflexus	2.38
63C		Amaranthus retroflexus	2.46
